# Supplementary material for: Metabolism of Malus halliana Roots Provides Insights into Iron Deficiency Tolerance Mechanisms
Source: Plants (Basel). 2024 Sep 6;13(17):2500. doi: 10.3390/plants13172500 (PMC11397119; doi:10.3390/plants13172500)
Supplement: Supplementary file 1 [file plants-13-02500-s001.zip]

Archive with 1 entries (1 files):
- plants-3130924-supplementary.pdf
